# Supplementary material for: Adaptive enhancement of shoulder x-ray images using tissue attenuation and type-II fuzzy sets
Source: PLoS One. 2025 Feb 6;20(2):e0316585. doi: 10.1371/journal.pone.0316585 (PMC11801559; doi:10.1371/journal.pone.0316585)
Supplement: S1 Dataset — (ZIP) [file pone.0316585.s001.zip]

Archive with 13 entries (12 files):
- dataset/
- dataset/1.jpg
- dataset/10.jpg
- dataset/11.jpg
- dataset/12.jpg
- dataset/2.jpg
- dataset/3.jpg
- dataset/4.jpg
- dataset/5.jpg
- dataset/6.jpg
- dataset/7.jpg
- dataset/8.jpg
- dataset/9.jpg
